# Supplementary material for: The Application of DNA Barcodes for the Identification of Marine Crustaceans from the North Sea and Adjacent Regions
Source: PLoS One. 2015 Sep 29;10(9):e0139421. doi: 10.1371/journal.pone.0139421 (PMC4587929; doi:10.1371/journal.pone.0139421)
Supplement: S2 Table — Query: Each sequence (excluded singletons) used as a query against the complete crustacean COI library (including singletons). Best Match: Results of query identification using the Best Match criterion. BCM: results of identifications based on Best Close Match criterion and three different thresholds (1%, 2.1% and 3.7%). Results were: "correct" or "incorrect" depending on the comparison with our prior morphological identification; "ambiguous" when the simulations returned more sequences from different species with the same distance from the query and below the given threshold; and "no ID" when no matches were found below the given threshold. ASB: results of identifications based on All Species Barcodes and three different thresholds (1%, 2.1% and 3.7%). (XLSX) [file pone.0139421.s005.xlsx]

## Sheet: klee_key
1	Liocarcinus depurator
2	Liocarcinus marmoreus
3	Liocarcinus holsatus
4	Liocarcinus pusillus
5	Liocarcinus navigator
6	Thia scutellata
7	Necora puber
8	Carcinus maenas
9	Eurynome aspera
10	Goneplax rhomboides
11	Pilumnus hirtellus
12	Ebalia cranchii
13	Ebalia tumefacta
14	Ebalia tuberosa
15	Pisa armata
16	Corystes cassivelaunus
17	Cancer pagurus
18	Atelecyclus rotundatus
19	Hyas coarctatus
20	Hyas araneus
21	Monodaeus couchi
22	Pinnotheres pisum
23	Eriocheir sinensis
24	Hemigrapsus sanguineus
25	Hemigrapsus takanoi
26	Macropodia tenuirostris
27	Macropodia rostrata
28	Macropodia parva
31	Inachus dorsettensis
32	Galathea dispersa
33	Galathea intermedia
34	Upogebia deltaura
35	Munida rugosa
36	Meganyctiphanes norvegica
37	Pagurus prideaux
38	Pagurus alatus
39	Anapagurus laevis
40	Lithodes maja
41	Pagurus bernhardus
42	Pagurus pubescens
43	Diogenes pugilator
44	Hippolyte varians
45	Homarus gammarus
46	Nephrops norvegicus
47	Rissoides desmaresti
48	Philocheras bispinosus
49	Philocheras trispinosus
50	Crangon crangon
51	Crangon allmanni
52	Pontophilus spinosus
53	Axius stirynchus
54	Spirontocaris liljeborgii
55	Eualus pusiolus
56	Eualus sp.
57	Eualus cranchii
58	Pandalus montagui
59	Pandalina brevirostris
60	Processa nouveli holthuisi
61	Processa modica
62	Philocheras sculptus
63	Palaemon macrodactylus
64	Palaemon varians
65	Palaemon elegans
66	Palaemon serratus
67	Palaemon adspersus
68	Palaemon longirostris
69	Evadne spinifera
70	Evadne nordmanni
71	Podon intermedius
72	Podon leuckartii
73	Penilia avirostris
74	Callianassa subterranea
75	Monopseudocuma gilsoni
76	Pisidia longicornis
77	Neomysis americana
78	Athelges paguri
79	Janira maculosa
80	Praunus flexuosus
81	Praunus inermis
82	Siriella armata
83	Mesopodopsis slabberi
84	Schistomysis kervillei
85	Schistomysis ornata
86	Ligia oceanica
87	Lekanesphaera rugicauda
88	Astacilla longicornis
89	Astacilla intermedia
90	Eurydice pulchra
91	Idotea granulosa
92	Idotea pelagica
93	Idotea linearis
94	Idotea metallica
95	Idotea emarginata
96	Idotea balthica
97	Diastylis rugosa
98	Diastylis rathkei
99	Natatolana borealis
100	Natatolana gallica
101	Jaera albifrons
102	Scalpellum scalpellum
103	Verruca stroemia
104	Dosima fascicularis
105	Amphibalanus improvisus
106	Austrominius modestus
107	Balanus crenatus
108	Balanus sp.
109	Balanus balanus
110	Semibalanus balanoides
111	Bodotria scorpioides
112	Chondracanthus lophii
113	Chondracanthus merluccii
114	Tachidius discipes
115	Euterpina acutifrons
116	Oithona similis
117	Delavalia palustris
118	Caligus elongatus
119	Caligus curtus
120	Lernaeenicus sprattae
121	Clavella adunca
122	Parabrachiella merluccii
123	Ditrichocorycaeus anglicus
124	Enhydrosoma gariene
125	Asellopsis intermedia
126	Evansula pygmaea
127	Pseudobradya attenuata
128	Pseudobradya minor
129	Harpacticus flexus
130	Thalestris longimana
131	Acartia tonsa
132	Acartia bifilosa
133	Acartia clausi
134	Calanus helgolandicus
135	Paracalanus parvus
136	Pseudocalanus moultoni
137	Pseudocalanus elongatus
138	Anomalocera patersoni
139	Eurytemora affinis
140	Pseudodiaptomus marinus
141	Temora longicornis
142	Isias clavipes
143	Centropages hamatus
144	Centropages typicus
145	Jassa marmorata
146	Jassa pusilla
147	Jassa falcata
148	Jassa herdmani
149	Phtisica marina
150	Caprella mutica
151	Gammaropsis nitida
152	Megamphopus cornutus
153	Aora gracilis
154	Photis longicaudata
155	Dulichia falcata
156	Microprotopus maculatus
157	Ericthonius punctatus
158	Corophium volutator
159	Monocorophium acherusicum
160	Monocorophium sextonae
161	Monocorophium insidiosum
162	Gammarella fucicola
163	Apohyale prevostii
164	Talitrus saltator
165	Ampelisca spinipes
166	Ampelisca tenuicornis
167	Ampelisca diadema
168	Dexamine thea
169	Dexamine spinosa
170	Urothoe elegans
171	Urothoe poseidonis
172	Echinogammarus marinus
173	Epimeria cornigera
174	Haustorius arenarius
175	Gammarus salinus
176	Gammarus crinicornis
177	Gammarus locusta
178	Gammarus duebeni
179	Scopelocheirus hopei
180	Gammarellus homari
181	Gammarellus angulosus
182	Deshayesorchestia deshayesii
183	Cheirocratus sundevalli
184	Bathyporeia pilosa
185	Bathyporeia sarsi
186	Bathyporeia sp.
187	Bathyporeia pelagica
188	Apherusa jurinei
189	Apherusa bispinosa
190	Calliopius laeviusculus
191	Orchestia gammarellus
192	Orchestia mediterranea
193	Amphilochus manudens
194	Maera loveni
195	Harpinia antennaria
196	Gitana sarsi
197	Hyperia galba
198	Stenothoe marina
199	Stenothoe monoculoides
200	Metopa alderi
201	Stenula rubrovittata
202	Melita palmata
203	Cressa dubia
204	Peltogaster paguri
205	Sacculina carcini
206	Clistosaccus paguri
207	Monstrilla helgolandica
